# Supplementary material for: A new genus and species of narrow-range millipede (Diplopoda, Polydesmida, Dalodesmidae) from Tasmania, Australia
Source: Zookeys. 2020 Sep 9;966:1–8. doi: 10.3897/zookeys.966.56308 (PMC9848937; doi:10.3897/zookeys.966.56308)
Supplement: XML Treatment for Kebodesmus [file zookeys.966.56308-treatment1.xml]

<!DOCTYPE tp:taxon-treatment
  PUBLIC "-//TaxonX//DTD Taxonomic Treatment Publishing DTD v0 20100105//EN" "tax-treatment-NSO.dtd">
<tp:taxon-treatment xmlns:tp="http://www.plazi.org/taxpub"><tp:treatment-meta><kwd-group><label>Taxon classification</label><kwd>
                    <named-content content-type="kingdom">Animalia</named-content>
                  </kwd><kwd>
                    <named-content content-type="order">Polydesmida</named-content>
                  </kwd><kwd>
                    <named-content content-type="family">Dalodesmidae</named-content>
                  </kwd></kwd-group><mixed-citation publication-type="journal"><person-group><name><surname>Mesibov</surname><given-names>Robert</given-names></name><name><surname>Rodriguez</surname><given-names>Juanita</given-names></name></person-group><article-title>A new genus and species of narrow-range millipede (<tp:taxon-name><tp:taxon-name-part taxon-name-part-type="class">Diplopoda</tp:taxon-name-part></tp:taxon-name>, <tp:taxon-name><tp:taxon-name-part taxon-name-part-type="order">Polydesmida</tp:taxon-name-part></tp:taxon-name>, <tp:taxon-name><tp:taxon-name-part taxon-name-part-type="family">Dalodesmidae</tp:taxon-name-part></tp:taxon-name>) from Tasmania, Australia</article-title><source>Zookeys</source><day>09</day><month>09</month><year>2020</year><volume>966</volume><fpage>1</fpage><lpage>8</lpage><pub-id pub-id-type="doi">10.3897/zookeys.966.56308</pub-id></mixed-citation></tp:treatment-meta><tp:nomenclature><tp:taxon-name>
                  <object-id xmlns:xlink="http://www.w3.org/1999/xlink" content-type="arpha" xlink:type="simple">AAE7D3E4-66E9-57E7-9D74-C51DC9341165</object-id>
                  <tp:taxon-name-part taxon-name-part-type="genus" reg="Kebodesmus">Kebodesmus</tp:taxon-name-part>
                  <object-id xmlns:xlink="http://www.w3.org/1999/xlink" content-type="zoobank" xlink:type="simple">http://zoobank.org/0B0CE131-A35A-4C03-85B4-FB2834CA7BDC</object-id>
                </tp:taxon-name><tp:taxon-authority>Mesibov &amp; Rodriguez</tp:taxon-authority><tp:taxon-status xmlns:xlink="http://www.w3.org/1999/xlink" xlink:type="simple">gen. nov.</tp:taxon-status></tp:nomenclature><tp:treatment-sec sec-type="type species" id="SECID0E3BAC"><title>Type species.</title><p><italic><tp:taxon-name><tp:taxon-name-part taxon-name-part-type="genus" reg="Kebodesmus">Kebodesmus</tp:taxon-name-part><tp:taxon-name-part taxon-name-part-type="species" reg="zonarius">zonarius</tp:taxon-name-part></tp:taxon-name></italic> sp. nov., by present designation.</p></tp:treatment-sec><tp:treatment-sec sec-type="Other assigned species" id="SECID0ENCAC"><title>Other assigned species.</title><p>None.</p></tp:treatment-sec><tp:treatment-sec sec-type="diagnosis" id="SECID0ESCAC"><title>Diagnosis.</title><p>Closely similar in general appearance to species of <italic><tp:taxon-name><tp:taxon-name-part taxon-name-part-type="genus" reg="Paredrodesmus">Paredrodesmus</tp:taxon-name-part></tp:taxon-name></italic> Mesibov, 2003, but distinguished from <italic><tp:taxon-name><tp:taxon-name-part taxon-name-part-type="genus" reg="Paredrodesmus">Paredrodesmus</tp:taxon-name-part></tp:taxon-name></italic> species in having H+20 body plan rather than H+19; normal pore formula rather than 5, 7–18; sphaerotrichomes on legs rather than no sphaerotrichomes; dorsal spinnerets within depression below epiproct tip rather than on epiproct rim; and a phenolic defensive secretion rather than no odour detectable from living specimens. Distinguished from all other Tasmanian <tp:taxon-name><tp:taxon-name-part taxon-name-part-type="suborder">Dalodesmidea</tp:taxon-name-part></tp:taxon-name> (apart from <italic><tp:taxon-name><tp:taxon-name-part taxon-name-part-type="genus" reg="Paredrodesmus">Paredrodesmus</tp:taxon-name-part></tp:taxon-name></italic>) by the complete absence of paranota or traces of paranota on the diplosegments, and by the deep division of the gonopod telopodite.</p></tp:treatment-sec><tp:treatment-sec sec-type="description" id="SECID0ESDAC"><title>Description.</title><p>As for the type species.</p></tp:treatment-sec><tp:treatment-sec sec-type="Name" id="SECID0EXDAC"><title>Name.</title><p>In honour of Kevin Bonham (Ke – bo), Tasmanian naturalist, collector and identifier, who emailed the senior author in May 2020 to say he had collected a millipede “whose gonopods I couldn’t even remotely match to anything”.</p></tp:treatment-sec><tp:treatment-sec sec-type="remarks" id="SECID0E3DAC"><title>Remarks.</title><p>In gonopod structure <italic><tp:taxon-name><tp:taxon-name-part taxon-name-part-type="genus" reg="Kebodesmus">Kebodesmus</tp:taxon-name-part></tp:taxon-name></italic> gen. nov. is unlike any of the undescribed <tp:taxon-name><tp:taxon-name-part taxon-name-part-type="family">Dalodesmidae</tp:taxon-name-part></tp:taxon-name> so far examined in mainland Australian collections, and unlike any of the New Zealand <tp:taxon-name><tp:taxon-name-part taxon-name-part-type="family">Dalodesmidae</tp:taxon-name-part></tp:taxon-name> described by <xref ref-type="bibr" rid="B5">Johns (1964</xref>, <xref ref-type="bibr" rid="B6">1970</xref>). The gonopod in the new species is similar to that of <italic><tp:taxon-name><tp:taxon-name-part taxon-name-part-type="genus" reg="Abatodesmus">Abatodesmus</tp:taxon-name-part><tp:taxon-name-part taxon-name-part-type="species" reg="velosoi">velosoi</tp:taxon-name-part></tp:taxon-name></italic> Demange &amp; Silva, 1971, a H+20 dalodesmid from the Cordillera de Nahuelbuta in southern Chile, but differs in having the solenomere base clearly separated from the other telopodite processes.</p></tp:treatment-sec><ref-list><ref id="B5"><mixed-citation xmlns:xlink="http://www.w3.org/1999/xlink" xlink:type="simple"><person-group><name name-style="western"><surname>Johns</surname><given-names>PM</given-names></name></person-group> (<year>1964</year>) <article-title>The <tp:taxon-name><tp:taxon-name-part taxon-name-part-type="family">Sphaerotrichopidae</tp:taxon-name-part></tp:taxon-name> (<tp:taxon-name><tp:taxon-name-part taxon-name-part-type="class">Diplopoda</tp:taxon-name-part></tp:taxon-name>) of New Zealand. 1. Introduction, revision of some known species and description of new species.</article-title><source>Records of the Canterbury Museum</source><volume>8</volume>(<issue>1</issue>): <fpage>1</fpage>–<lpage>49</lpage>. [Available to view online by searching at <ext-link xlink:type="simple" ext-link-type="uri" xlink:href="http://www.bugz.org.nz/">http://www.bugz.org.nz/</ext-link>]</mixed-citation></ref><ref id="B6"><mixed-citation xmlns:xlink="http://www.w3.org/1999/xlink" xlink:type="simple"><person-group><name name-style="western"><surname>Johns</surname><given-names>PM</given-names></name></person-group> (<year>1970</year>) <article-title>New genera of New Zealand <tp:taxon-name><tp:taxon-name-part taxon-name-part-type="family">Dalodesmidae</tp:taxon-name-part></tp:taxon-name> (<tp:taxon-name><tp:taxon-name-part taxon-name-part-type="class">Diplopoda</tp:taxon-name-part></tp:taxon-name>).</article-title><source>Transactions of the Royal Society of New Zealand</source><volume>12</volume>(<issue>20</issue>): <fpage>217</fpage>–<lpage>237</lpage>. <ext-link xlink:type="simple" ext-link-type="uri" xlink:href="https://paperspast.natlib.govt.nz/periodicals/TRSBIO19701224.2.2">https://paperspast.natlib.govt.nz/periodicals/TRSBIO19701224.2.2</ext-link></mixed-citation></ref></ref-list></tp:taxon-treatment>
