# Supplementary material for: A new genus and species of narrow-range millipede (Diplopoda, Polydesmida, Dalodesmidae) from Tasmania, Australia
Source: Zookeys. 2020 Sep 9;966:1–8. doi: 10.3897/zookeys.966.56308 (PMC9848937; doi:10.3897/zookeys.966.56308)
Supplement: XML Treatment for Kebodesmus zonarius [file zookeys.966.56308-treatment2.xml]

<!DOCTYPE tp:taxon-treatment
  PUBLIC "-//TaxonX//DTD Taxonomic Treatment Publishing DTD v0 20100105//EN" "tax-treatment-NSO.dtd">
<tp:taxon-treatment xmlns:tp="http://www.plazi.org/taxpub"><tp:treatment-meta><kwd-group><label>Taxon classification</label><kwd>
                    <named-content content-type="kingdom">Animalia</named-content>
                  </kwd><kwd>
                    <named-content content-type="order">Polydesmida</named-content>
                  </kwd><kwd>
                    <named-content content-type="family">Dalodesmidae</named-content>
                  </kwd></kwd-group><mixed-citation publication-type="journal"><person-group><name><surname>Mesibov</surname><given-names>Robert</given-names></name><name><surname>Rodriguez</surname><given-names>Juanita</given-names></name></person-group><article-title>A new genus and species of narrow-range millipede (<tp:taxon-name><tp:taxon-name-part taxon-name-part-type="class">Diplopoda</tp:taxon-name-part></tp:taxon-name>, <tp:taxon-name><tp:taxon-name-part taxon-name-part-type="order">Polydesmida</tp:taxon-name-part></tp:taxon-name>, <tp:taxon-name><tp:taxon-name-part taxon-name-part-type="family">Dalodesmidae</tp:taxon-name-part></tp:taxon-name>) from Tasmania, Australia</article-title><source>Zookeys</source><day>09</day><month>09</month><year>2020</year><volume>966</volume><fpage>1</fpage><lpage>8</lpage><pub-id pub-id-type="doi">10.3897/zookeys.966.56308</pub-id></mixed-citation></tp:treatment-meta><tp:nomenclature><tp:taxon-name>
                  <object-id xmlns:xlink="http://www.w3.org/1999/xlink" content-type="arpha" xlink:type="simple">2E795974-A037-5513-BB06-E013081A12C6</object-id>
                  <tp:taxon-name-part taxon-name-part-type="genus" reg="Kebodesmus">Kebodesmus</tp:taxon-name-part>
                  <tp:taxon-name-part taxon-name-part-type="species" reg="zonarius">zonarius</tp:taxon-name-part>
                  <object-id xmlns:xlink="http://www.w3.org/1999/xlink" content-type="zoobank" xlink:type="simple">http://zoobank.org/348F8840-84F7-428D-8541-5D783B95F659</object-id>
                </tp:taxon-name><tp:taxon-authority>Mesibov &amp; Rodriguez</tp:taxon-authority><tp:taxon-status xmlns:xlink="http://www.w3.org/1999/xlink" xlink:type="simple">sp. nov.</tp:taxon-status><xref ref-type="fig" rid="F1">Figures 1A</xref><xref ref-type="fig" rid="F2">, 2</xref></tp:nomenclature><tp:treatment-sec sec-type="Holotype" id="SECID0EXGAC"><title>Holotype.</title><p>Male, Mountain Road (State Forest), Great Western Tiers, Tasmania, Australia, <named-content xmlns:xlink="http://www.w3.org/1999/xlink" content-type="dwc:verbatimCoordinates" xlink:type="simple"><named-content content-type="geo-json" specific-use="{&#34;type&#34;:&#34;Point&#34;,&#34;coordinates&#34;:[146.743400,-41.683000]}" id="NCID0EAHAC" xlink:type="simple">-41.6830, 146.7434</named-content></named-content> ± 25 m, 820 m a.s.l., 2 June 2020, R. Mesibov, <abbrev xmlns:xlink="http://www.w3.org/1999/xlink" xlink:title="Queen Victoria Museum and Art Gallery, Launceston, Tasmania, Australia" id="ABBRID0EFHAC" xlink:type="simple">QVMAG</abbrev> QVM:2020:23:0001.</p></tp:treatment-sec><tp:treatment-sec sec-type="Paratypes" id="SECID0EJHAC"><title>Paratypes.</title><p>All from Great Western Tiers, Tasmania, Australia: 9 males, 5 females, details as for holotype, <abbrev xmlns:xlink="http://www.w3.org/1999/xlink" xlink:title="Queen Victoria Museum and Art Gallery, Launceston, Tasmania, Australia" id="ABBRID0EPHAC" xlink:type="simple">QVMAG</abbrev> QVM:2020:23:0002; 2 males, 2 females, Mountain Road (private property), <named-content xmlns:xlink="http://www.w3.org/1999/xlink" content-type="dwc:verbatimCoordinates" xlink:type="simple"><named-content content-type="geo-json" specific-use="{&#34;type&#34;:&#34;Point&#34;,&#34;coordinates&#34;:[146.751500,-41.685500]}" id="NCID0EWHAC" xlink:type="simple">-41.6855, 146.7515</named-content></named-content> ± 25 m, 770 m a.s.l., 29 May 2020, R. Mesibov, in 95% ethanol, <named-content xmlns:xlink="http://www.w3.org/1999/xlink" content-type="dwc:institutional_code" xlink:title="Australian National Insect Collection, Canberra, Australian Capital Territory, Australia" xlink:href="http://grbio.org/institution/australian-national-insect-collection" xlink:type="simple">ANIC</named-content> 64:000351–64:000354; 9 males (2 dissected), 15 females (1 dissected), same details, <abbrev xmlns:xlink="http://www.w3.org/1999/xlink" xlink:title="Queen Victoria Museum and Art Gallery, Launceston, Tasmania, Australia" id="ABBRID0E6HAC" xlink:type="simple">QVMAG</abbrev> QVM:2020:23:0003; 1 male, 1 female, Mountain Road (private property), same details but -41.6865, 146.7509 ± 25 m, 780 m a.s.l., in 95% ethanol, <named-content xmlns:xlink="http://www.w3.org/1999/xlink" content-type="dwc:institutional_code" xlink:title="Australian National Insect Collection, Canberra, Australian Capital Territory, Australia" xlink:href="http://grbio.org/institution/australian-national-insect-collection" xlink:type="simple">ANIC</named-content> 64:000355–64:000356; 1 male, Mountain Road, -41.6867, 146.7485 ± 25 m, 800 m a.s.l., 12 November 2019, K. Bonham, <abbrev xmlns:xlink="http://www.w3.org/1999/xlink" xlink:title="Queen Victoria Museum and Art Gallery, Launceston, Tasmania, Australia" id="ABBRID0EHIAC" xlink:type="simple">QVMAG</abbrev> QVM:2020:23:0004.</p></tp:treatment-sec><tp:treatment-sec sec-type="material" id="SECID0ELIAC"><title>Other material.</title><p>3 females, Mountain Road (private property), -41.6865, 146.7509 ± 25 m, 780 m a.s.l., 29 May 2020, R. Mesibov, in methanol, <named-content xmlns:xlink="http://www.w3.org/1999/xlink" content-type="dwc:institutional_code" xlink:title="Australian National Insect Collection, Canberra, Australian Capital Territory, Australia" xlink:href="http://grbio.org/institution/australian-national-insect-collection" xlink:type="simple">ANIC</named-content> 64:000357–64:000359; 5 males, 2 females, Mountain Road (State Forest), -41.6830, 146.7434 ± 25 m, 820 m a.s.l., 2 June 2020, R. Mesibov, in methanol, <named-content xmlns:xlink="http://www.w3.org/1999/xlink" content-type="dwc:institutional_code" xlink:title="Australian National Insect Collection, Canberra, Australian Capital Territory, Australia" xlink:href="http://grbio.org/institution/australian-national-insect-collection" xlink:type="simple">ANIC</named-content> 64:000360–64:000366; 6 females, same details but in RNAlater, <named-content xmlns:xlink="http://www.w3.org/1999/xlink" content-type="dwc:institutional_code" xlink:title="Australian National Insect Collection, Canberra, Australian Capital Territory, Australia" xlink:href="http://grbio.org/institution/australian-national-insect-collection" xlink:type="simple">ANIC</named-content> 64:000367–64:000372.</p><fig id="F1" position="float" orientation="portrait"><object-id xmlns:xlink="http://www.w3.org/1999/xlink" content-type="doi" xlink:type="simple">10.3897/zookeys.966.56308.figure1</object-id><object-id xmlns:xlink="http://www.w3.org/1999/xlink" content-type="zenodo_dep_id" xlink:type="simple">4033793</object-id><object-id xmlns:xlink="http://www.w3.org/1999/xlink" content-type="arpha" xlink:type="simple">F43B242E-A079-59A2-B74D-CA119721E773</object-id><label>Figure 1.</label><caption><p><bold>A</bold><italic><tp:taxon-name><tp:taxon-name-part taxon-name-part-type="genus" reg="Kebodesmus">Kebodesmus</tp:taxon-name-part><tp:taxon-name-part taxon-name-part-type="species" reg="zonarius">zonarius</tp:taxon-name-part></tp:taxon-name></italic> gen. nov., sp. nov. female (top) and male (bottom) paratypes ex <abbrev xmlns:xlink="http://www.w3.org/1999/xlink" xlink:title="Queen Victoria Museum and Art Gallery, Launceston, Tasmania, Australia" id="ABBRID0ESJAC" xlink:type="simple">QVMAG</abbrev> QVM:2020:23:0003 after two days in 80% ethanol <bold>B</bold> mercator projection of Tasmania with <italic><tp:taxon-name><tp:taxon-name-part taxon-name-part-type="genus" reg="Kebodesmus">K.</tp:taxon-name-part><tp:taxon-name-part taxon-name-part-type="species" reg="zonarius">zonarius</tp:taxon-name-part></tp:taxon-name></italic> gen. nov., sp. nov. localities (red circle marked with arrow) and <italic><tp:taxon-name><tp:taxon-name-part taxon-name-part-type="genus" reg="Paredrodesmus">Paredrodesmus</tp:taxon-name-part></tp:taxon-name></italic> localities with spatial uncertainty ±1 km or less (black squares). Localities for named <italic><tp:taxon-name><tp:taxon-name-part taxon-name-part-type="genus" reg="Paredrodesmus">Paredrodesmus</tp:taxon-name-part></tp:taxon-name></italic> species are from the Atlas of Living Australia (<ext-link xmlns:xlink="http://www.w3.org/1999/xlink" xlink:type="simple" ext-link-type="uri" xlink:href="https://www.ala.org.au/">https://www.ala.org.au/</ext-link>) and for undetermined <italic><tp:taxon-name><tp:taxon-name-part taxon-name-part-type="genus" reg="Paredrodesmus">Paredrodesmus</tp:taxon-name-part></tp:taxon-name></italic> (females and juveniles) from the <abbrev xmlns:xlink="http://www.w3.org/1999/xlink" xlink:title="Queen Victoria Museum and Art Gallery, Launceston, Tasmania, Australia" id="ABBRID0E4KAC" xlink:type="simple">QVMAG</abbrev> collection database.</p></caption><graphic xmlns:xlink="http://www.w3.org/1999/xlink" xlink:href="zookeys-966-001_article-56308__-g001.jpg" position="float" orientation="portrait" xlink:type="simple" id="oo_450685.jpg"><uri content-type="original_file" xlink:type="simple">https://binary.pensoft.net/fig/450685</uri></graphic></fig></tp:treatment-sec><tp:treatment-sec sec-type="description" id="SECID0EGLAC"><title>Description.</title><p>Male and female (Fig. <xref ref-type="fig" rid="F1">1A</xref>) both with head + 19 body rings + telson (H+20). Male/female approximate measurements: length 17/20 mm, midbody vertical diameter 1.4/1.9 mm. Freshly collected specimens pale yellow to pale reddish-brown, with reddish-brown speckling concentrated at rear of body rings and in distinct halo around ozopore; head pale and telson reddish-brown.</p><p>Male with clypeus and frons sparsely setose, vertex bare. Antennal sockets separated by ca 2× socket diameter. Antenna short, slender, just reaching anterior margin of ring 3 when manipulated backwards; relative length of antennomeres 6&gt;(2,3)&gt;(4,5), antennomere 6 widest. Collum in dorsal outline with anterior and posterior margins subparallel, corners smoothly rounded; a few long setae near anterior collum margin. Head slightly wider than ring 2; ring widths 2–17 almost uniform, slightly narrower on rings 2–4. Body cylindrical, waist only slightly impressed in lateral view. Prozonites and metazonites bare, unsculptured; limbus a narrow, uniform lamella. No trace of paranota on diplosegments; paranotum on rings 2, 3 reduced to thin, narrow ridge low on ring, longer on ring 2. Ozopore small, round, opening laterally at ca 2/3 ring height close to posterior metazonite margin; pore formula 5, 7, 9, 10, 12, 13, 15–19 (normal). Spiracles on diplosegments small, round; anterior spiracle on slightly produced process; posterior spiracle about midway between leg bases. Sternites slightly longer than wide, with deep transverse and longitudinal impressions, sparsely setose. Legs slender, about as long as maximum ring diameter at midbody; anterior legs with prefemur only very slightly swollen dorsally; relative podomere lengths (femur, tarsus)&gt;prefemur&gt;(postfemur, tibia) on midbody legs; tarsus straight. Sphaerotrichomes on tarsus, tibia and postfemur of anterior legs; sphaerotrichome numbers rapidly diminishing posteriorly with only a few sphaerotrichomes on tibia and tarsus of posterior legs; sphaerotrichome hemispherical with sharply pointed seta inclined distoventrally. No brush setae on any legs. Pre-anal ring with sparse, long setae; hypoproct trapezoidal; epiproct extending well past anal valves, tapering to truncate tip ca 1/6 maximum width of ring 19; spinnerets in square array in shallow cavity just ventral to epiproct tip.</p><p>Gonopore small, opening distomedially on leg 2 coxa. Bases of legs 6 and 7 well separated by shallowly concave sternite with sparse long setae. Aperture ovoid, wider than long, about 1/3 width of ring 7 prozonite, rim not produced. Gonocoxae subcylindrical, lightly joined basomedially; posteromedially with broad oblique depression bearing very short setae, cannula arising at distomedial end of depression, looping basally and inserted into deep, wide anterobasal groove on telopodite.</p><p>Telopodite (Fig. <xref ref-type="fig" rid="F2">2</xref>) extending just past leg 6 bases when retracted, erect, divided at ca 1/2 telopodite height into a solenomere and complicated medial and lateral branches. Telopodite base below branching point subconical, posterolaterally depressed with field of long setae, at branching point on medial surface with rounded, tab-like extension.</p><fig id="F2" position="float" orientation="portrait"><object-id xmlns:xlink="http://www.w3.org/1999/xlink" content-type="doi" xlink:type="simple">10.3897/zookeys.966.56308.figure2</object-id><object-id xmlns:xlink="http://www.w3.org/1999/xlink" content-type="zenodo_dep_id" xlink:type="simple">4033795</object-id><object-id xmlns:xlink="http://www.w3.org/1999/xlink" content-type="arpha" xlink:type="simple">79151719-DC38-5803-9249-792D68BC595A</object-id><label>Figure 2.</label><caption><p><italic><tp:taxon-name><tp:taxon-name-part taxon-name-part-type="genus" reg="Kebodesmus">Kebodesmus</tp:taxon-name-part><tp:taxon-name-part taxon-name-part-type="species" reg="zonarius">zonarius</tp:taxon-name-part></tp:taxon-name></italic> gen. nov., sp. nov. <bold>A</bold> right posterolateral view of gonopods in situ; <named-content xmlns:xlink="http://www.w3.org/1999/xlink" content-type="dwc:institutional_code" xlink:title="Australian National Insect Collection, Canberra, Australian Capital Territory, Australia" xlink:href="http://grbio.org/institution/australian-national-insect-collection" xlink:type="simple">ANIC</named-content> 64:000360 <bold>B</bold> medial view of left gonopod telopodite; paratype ex <abbrev xmlns:xlink="http://www.w3.org/1999/xlink" xlink:title="Queen Victoria Museum and Art Gallery, Launceston, Tasmania, Australia" id="ABBRID0ETMAC" xlink:type="simple">QVMAG</abbrev> QVM:2020:23:0003. <bold>lb</bold> = lateral branch, <bold>mba</bold> = process “a” of medial branch, <bold>mbb</bold> = process “b” of medial branch, <bold>mbc</bold> = process “c” of medial branch, <bold>pg</bold> = prostatic groove, <bold>s</bold> = solenomere. Scale bars: 0.25 mm (<bold>A</bold>, <bold>B</bold>).</p></caption><graphic xmlns:xlink="http://www.w3.org/1999/xlink" xlink:href="zookeys-966-001_article-56308__-g002.jpg" position="float" orientation="portrait" xlink:type="simple" id="oo_450686.jpg"><uri content-type="original_file" xlink:type="simple">https://binary.pensoft.net/fig/450686</uri></graphic></fig><p>Solenomere arising from anterior surface of telopodite, subcircular in cross-section, bending posteriorly at base, then slightly laterally, tapering gradually to sharply pointed tip at ca 7/8 of telopodite height.</p><p>Medial branch of telopodite divided into three processes. Medial processes from anterior to posterior: (a) large, thin, “fishtail”-shaped process bent anteriorly with rounded distal and basal margins, the distal tip of process approaching solenomere but bent away from it and terminating at ca 2/3 solenomere height; (b) short, thick, tab-like process directed posterobasally, terminating at same level as lower portion of process (a); (c) long, flattened process arising posteriorly, bending distomedially, then anterodistally, gradually tapering with minutely tricuspid apex distal to tip of solenomere and basal to tip of lateral branch of telopodite. Right and left (c) processes cross each other in gonopods in situ (Fig. <xref ref-type="fig" rid="F2">2A</xref>).</p><p>Lateral branch of telopodite expanded distally into lamellar, cowl-like structure, concave posteromedially, with two groups of apical marginal teeth; posterior margin of cowl produced as large triangular tooth approaching process (c) of medial branch of telopodite; anterior margin of cowl produced as large, rounded tab approaching solenomere; anterolateral (convex) surface of cowl with oblique, triangular tab.</p><p>Prostatic groove running from anterobasal groove along anteromedial surface of telopodite to base of solenomere, then along solenomere to tip.</p><p>Female resembling male but distinctly stouter (Fig. <xref ref-type="fig" rid="F1">1A</xref>). Genital aperture with posterior margin produced as rounded triangle medially; cyphopods not examined.</p></tp:treatment-sec><tp:treatment-sec sec-type="Name" id="SECID0E2NAC"><title>Name.</title><p>Latin <italic><tp:taxon-name><tp:taxon-name-part taxon-name-part-type="genus" reg="Kebodesmus"/><tp:taxon-name-part taxon-name-part-type="species" reg="zonarius">zonarius</tp:taxon-name-part></tp:taxon-name></italic>, zonal, adjective. This species appears to be restricted to a narrow altitudinal zone on Tasmania’s Great Western Tiers.</p></tp:treatment-sec><tp:treatment-sec sec-type="distribution" id="SECID0ELOAC"><title>Distribution and ecology.</title><p>So far known from four sites in wet eucalypt forest at ca 800 m a.s.l. on the Great Western Tiers in northern Tasmania, south of the town of Deloraine, with a linear range extent of less than 1 km (Fig. <xref ref-type="fig" rid="F1">1B</xref>). Adults and juveniles are found in patches of richly organic soil and humus in the forest, which is dominated by <tp:taxon-name><tp:taxon-name-part taxon-name-part-type="genus" reg="Eucalyptus">Eucalyptus</tp:taxon-name-part><tp:taxon-name-part taxon-name-part-type="species" reg="delegatensis">delegatensis</tp:taxon-name-part><tp:taxon-name-part taxon-name-part-type="infraspecific-rank">subsp.</tp:taxon-name-part><tp:taxon-name-part taxon-name-part-type="subspecies" reg="tasmaniensis">tasmaniensis</tp:taxon-name-part></tp:taxon-name> Boland. The new species co-occurs in humus with the native dalodesmids <italic><tp:taxon-name><tp:taxon-name-part taxon-name-part-type="genus" reg="Lissodesmus">Lissodesmus</tp:taxon-name-part><tp:taxon-name-part taxon-name-part-type="species" reg="alisonae">alisonae</tp:taxon-name-part></tp:taxon-name></italic> Jeekel, 1984 and <italic><tp:taxon-name><tp:taxon-name-part taxon-name-part-type="genus" reg="Lissodesmus">L.</tp:taxon-name-part><tp:taxon-name-part taxon-name-part-type="species" reg="perporosus">perporosus</tp:taxon-name-part></tp:taxon-name></italic> Jeekel, 1984, but was found in greater numbers than the other two species during searches in 2020.</p></tp:treatment-sec><tp:treatment-sec sec-type="remarks" id="SECID0E3PAC"><title>Remarks.</title><p><italic><tp:taxon-name><tp:taxon-name-part taxon-name-part-type="genus" reg="Kebodesmus">Kebodesmus</tp:taxon-name-part><tp:taxon-name-part taxon-name-part-type="species" reg="zonarius">zonarius</tp:taxon-name-part></tp:taxon-name></italic> gen. nov., sp. nov. closely resembles a <italic><tp:taxon-name><tp:taxon-name-part taxon-name-part-type="genus" reg="Paredrodesmus">Paredrodesmus</tp:taxon-name-part></tp:taxon-name></italic> species in appearance and habits, and the new species occurs just on the eastern edge of the <italic><tp:taxon-name><tp:taxon-name-part taxon-name-part-type="genus" reg="Paredrodesmus">Paredrodesmus</tp:taxon-name-part></tp:taxon-name></italic> range (Fig. <xref ref-type="fig" rid="F1">1B</xref>). Although a juvenile <italic><tp:taxon-name><tp:taxon-name-part taxon-name-part-type="genus" reg="Paredrodesmus">Paredrodesmus</tp:taxon-name-part></tp:taxon-name></italic> was collected together with the new species at the 2019 site (<abbrev xmlns:xlink="http://www.w3.org/1999/xlink" xlink:title="Queen Victoria Museum and Art Gallery, Launceston, Tasmania, Australia" id="ABBRID0EHBAE" xlink:type="simple">QVMAG</abbrev> QVM:2020:23:0008), the senior author saw no <italic><tp:taxon-name><tp:taxon-name-part taxon-name-part-type="genus" reg="Paredrodesmus">Paredrodesmus</tp:taxon-name-part></tp:taxon-name></italic> individuals while searching for the new species in 2020. The interesting juxtaposition of ranges suggests that the two genera may exclude each other as competitors in the humus microhabitat.</p><p>Only a few of the adult <italic><tp:taxon-name><tp:taxon-name-part taxon-name-part-type="genus" reg="Kebodesmus">K.</tp:taxon-name-part><tp:taxon-name-part taxon-name-part-type="species" reg="zonarius">zonarius</tp:taxon-name-part></tp:taxon-name></italic> gen. nov., sp. nov. collected in 2020 produced a strongly pungent defensive secretion in the field, even when disturbed, but the alcohol in which 2019 and 2020 specimens were first preserved had a phenolic smell.</p></tp:treatment-sec></tp:taxon-treatment>
