# Supplementary material for: A new genus and species of narrow-range millipede (Diplopoda, Polydesmida, Dalodesmidae) from Tasmania, Australia
Source: Zookeys. 2020 Sep 9;966:1–8. doi: 10.3897/zookeys.966.56308 (PMC9848937; doi:10.3897/zookeys.966.56308)
Supplement: Supplementary material 1 — Specimen data for Kebodesmuszonarius gen. nov. et sp. nov. [file zookeys-966-001_article-56308__-s001.tsv]

institutionCode	catalogNumber	phylum	class	order	family	genus	specificEpithet	scientificName	typeStatus	organismRemarks	preparations	locality	locationRemarks	country	stateProvince	decimalLatitude	decimalLongitude	geodeticDatum	coordinateUncertaintyInMeters	georeferenceSources	georeferencedBy	minimumElevationInMeters	recordedBy	occurrenceRemarks	eventDate
Queen Victoria Museum and Art Gallery, Launceston	QVM:2020:23:0001	Arthropoda	Diplopoda	Polydesmida	Dalodesmidae	Kebodesmus	zonarius	Kebodesmus zonarius Mesibov and Rodriguez, 2020	holotype	1 adult male	in 80% ethanol	Mountain Road	State Forest	Australia	Tasmania	-41.6830	146.7434	WGS84	25	GPS	R. Mesibov	820	Robert Mesibov	in humus in Eucalyptus delegatensis forest	2020-06-02
Queen Victoria Museum and Art Gallery, Launceston	QVM:2020:23:0002	Arthropoda	Diplopoda	Polydesmida	Dalodesmidae	Kebodesmus	zonarius	Kebodesmus zonarius Mesibov and Rodriguez, 2020	paratypes	9 adult males, 5 adult females	in 80% ethanol	Mountain Road	State Forest	Australia	Tasmania	-41.6830	146.7434	WGS84	25	GPS	R. Mesibov	820	Robert Mesibov	in humus in Eucalyptus delegatensis forest	2020-06-02
Queen Victoria Museum and Art Gallery, Launceston	QVM:2020:23:0003	Arthropoda	Diplopoda	Polydesmida	Dalodesmidae	Kebodesmus	zonarius	Kebodesmus zonarius Mesibov and Rodriguez, 2020	paratypes	9 adult males, 15 adult females	in 80% ethanol	Mountain Road	private property	Australia	Tasmania	-41.6855	146.7515	WGS84	25	GPS	R. Mesibov	770	Robert Mesibov	in humus in Eucalyptus delegatensis forest	2020-05-29
Queen Victoria Museum and Art Gallery, Launceston	QVM:2020:23:0004	Arthropoda	Diplopoda	Polydesmida	Dalodesmidae	Kebodesmus	zonarius	Kebodesmus zonarius Mesibov and Rodriguez, 2020	paratype	1 adult male	in 80% ethanol	Mountain Road		Australia	Tasmania	-41.6867	146.7485	WGS84	25	GPS	K. Bonham	800	Kevin Bonham		2019-11-12
Australian National Insect Collection, Canberra	64:000351-64:000354	Arthropoda	Diplopoda	Polydesmida	Dalodesmidae	Kebodesmus	zonarius	Kebodesmus zonarius Mesibov and Rodriguez, 2020	paratypes	2 adult males, 2 adult females	in 95% ethanol	Mountain Road	private property	Australia	Tasmania	-41.6855	146.7515	WGS84	25	GPS	R. Mesibov	770	Robert Mesibov	in humus in Eucalyptus delegatensis forest	2020-05-29
Australian National Insect Collection, Canberra	64:000355,64:000356	Arthropoda	Diplopoda	Polydesmida	Dalodesmidae	Kebodesmus	zonarius	Kebodesmus zonarius Mesibov and Rodriguez, 2020	paratypes	1 adult male, 1 adult female	in 95% ethanol	Mountain Road	private property	Australia	Tasmania	-41.6865	146.7509	WGS84	25	GPS	R. Mesibov	780	Robert Mesibov	in humus in Eucalyptus delegatensis forest	2020-05-29
Australian National Insect Collection, Canberra	64:000357-64:000359	Arthropoda	Diplopoda	Polydesmida	Dalodesmidae	Kebodesmus	zonarius	Kebodesmus zonarius Mesibov and Rodriguez, 2020		3 adult females	in methanol	Mountain Road	private property	Australia	Tasmania	-41.6865	146.7509	WGS84	25	GPS	R. Mesibov	780	Robert Mesibov	in humus in Eucalyptus delegatensis forest	2020-05-29
Australian National Insect Collection, Canberra	64:000360-64:000366	Arthropoda	Diplopoda	Polydesmida	Dalodesmidae	Kebodesmus	zonarius	Kebodesmus zonarius Mesibov and Rodriguez, 2020		5 adult males, 5 adult females	in methanol	Mountain Road	State Forest	Australia	Tasmania	-41.6830	146.7434	WGS84	25	GPS	R. Mesibov	820	Robert Mesibov	in humus in Eucalyptus delegatensis forest	2020-06-02
Australian National Insect Collection, Canberra	64:000367-64:000372	Arthropoda	Diplopoda	Polydesmida	Dalodesmidae	Kebodesmus	zonarius	Kebodesmus zonarius Mesibov and Rodriguez, 2020		6 adult females	in RNAlater	Mountain Road	State Forest	Australia	Tasmania	-41.6830	146.7434	WGS84	25	GPS	R. Mesibov	820	Robert Mesibov	in humus in Eucalyptus delegatensis forest	2020-06-02
